# Supplementary material for: Machine-learning-based risk stratification for probability of dying in patients with basal ganglia hemorrhage
Source: Sci Rep. 2022 Dec 5;12:21035. doi: 10.1038/s41598-022-25527-1 (PMC9722697; doi:10.1038/s41598-022-25527-1)
Supplement: Supplementary file 5 — Supplementary Table 1. [file 41598_2022_25527_MOESM5_ESM.xlsx]

## Sheet: Sheet1
Supplementary Table 1. Baseline characteristics of the sample.
	No.of case (%)
Characteristic	CTG group (n=743)	STG group (n=640)	P value
Age (years)	58.29±14.40	55.45±12.88	0.232
Male sex, n(%)	480(64.60%)	433(67.70%)	0.000*
History of, n(%)
smoking	211(28.40%)	174(27.20%)	0.617
hypertension	475(63.90%)	482(75.30%)	0.000*
diabetes mellitus	46(6.20%)	31(4.80%)	0.276
cardiovascular disease	17(2.30%)	10(1.60%)	0.331
abnormal liver function	15(2.00%)	8(1.30%)	0.265
renal insufficiency	48(6.50%)	29(4.50%)	0.119
stroke	59(7.90%)	43(6.70%)	0.386
Laboratory indexes, n(%)
hemoglobin (g/L)	132.33±21.17(121/743,16.29%#)	130.76±26.77	0.278
hyperlipidemia	14(1.90%)	3(0.50%)	0.017*
hypoalbuminemia	29(3.90%)	34(5.30%)	0.210
hsCRP (mg/L)	25.64±28.33(99/743,13.32%#)	29.30±28.29(87/640, 13.59%#)	0.000*
HBsAg	26(3.50%)	22(3.40%)	0.950
HCV_Ab	5(0.70%)	1(0.20%)	0.145
HIV_Ab	2(0.30%)	2(0.30%)	0.881
Entering hospital condition, n(%)
prehospital time (hours)	43.68±102.68	19.81±55.47	0.000*
pupil (abnormal)	149(20.10%)	183(28.60%)	0.000*
hematoma volume (ml)	28.88±28.36(150/743, 20.18%#)	47.51±28.04	0.000*
consciousness at admission	517(69.60%)	559(87.30%)	0.000*
blood pressure (mmHg)	157.09±29.87/93.30±18.99	164.11±29.11/97.58±19.20	0.000*
pulse (beats/minute)	82.73±17.37	81.91±17.71	0.168
body temperature (℃)	36.70±1.11(1/743, 0.13%#)	37.37±13.63	0.093
urinary infection	6(0.80%)	2(0.30%)	0.226
pulmonary infection	135(18.20%)	147(23.00%)	0.027*
epilepsy	8(1.10%)	9(1.40%)	0.579
SAH	21(2.80%)	26(4.10%)	0.206
lobar hemorrhage	13(1.70%)	18(2.80%)	0.183
brain edema	30(4.00%)	12(1.90%)	0.019*
brain herniation	66(8.90%)	72(11.30%)	0.143
fracture	10(1.30%)	4(0.60%)	0.126
break into ventricles	239(32.20%)	132(20.60%)	0.000*
tracheotomy	32(4.30%)	88(13.80%)	0.000*
Intraoperative conditions
intraoperative hematoma volume (ml)	－	50.74±19.34	－
bleeding volume (ml)	－	255.93±129.23	－
blood transfusion/fluid volume (ml)	－	2145.86±872.88	－
operative time (hours)	－	3.40±1.13(17/640, 2.65%#)	－
*P< 0.05 showing statistically significant difference; # was designated as missing data; CRP high-sensitivity C-reactive protein, SAH subarachnoid hemorrhage; consciousness at admission including somnolence, sopor, and coma; hematoma volume was measured by using the ABC/2 method.
